# Supplementary material for: Antibacterial Activity of T22, a Specific Peptidic Ligand of the Tumoral Marker CXCR4
Source: Pharmaceutics. 2021 Nov 13;13(11):1922. doi: 10.3390/pharmaceutics13111922 (PMC8621837; doi:10.3390/pharmaceutics13111922)
Supplement: Supplementary file 1 [file pharmaceutics-13-01922-s001.zip]

Archive with 1 entries (1 files):
- pharmaceutics-1401301-supplementary.xlsx
