# Supplementary material for: Antibacterial Activity of T22, a Specific Peptidic Ligand of the Tumoral Marker CXCR4
Source: Pharmaceutics. 2021 Nov 13;13(11):1922. doi: 10.3390/pharmaceutics13111922 (PMC8621837; doi:10.3390/pharmaceutics13111922)
Supplement: Supplementary file 1 [file pharmaceutics-13-01922-s001.zip › pharmaceutics-1401301-supplementary.xlsx]

## Sheet: Figure 2 A
GWH1 peptide															T22 peptide
								C- (no protein)	MHB																C- (no protein)	MHB
	1	2	3	4	5	6	7	8	9	10	11	12				1	2	3	4	5	6	7	8	9	10	11	12
E. coli	B	0.0772042	0.0523786	0.0438732	0.491356	0.542275	0.56425	0.644377	0.0336693						E. coli	B		0.236487	0.287071	0.444823	0.468687	0.519178	0.490995		0.560861	0.132181
	C	0.0823335	0.0525771	0.0385549	0.416805	0.51636	0.551677	0.622874	0.0341367							C		0.215397	0.317549	0.409465	0.417496	0.553309	0.475194		0.561863	0.114172
P.aeruginosa	D	0.860336	0.918247	0.900593	0.8879	0.879607	0.900885	0.947474	0.0350976						S. aureus	D		0.247857	0.231636	0.290642	0.32363	0.388864	0.370105		0.355214	0.104454
	E	0.774989	0.936252	0.914784	0.928505	0.926734	0.907601	0.951399	0.0343032							E		0.241512	0.237125	0.316373	0.360223	0.361451	0.361949		0.359111	0.132829
	F								0.0350724						P. aeruginosa	F		0.647096	0.737917	0.706928	0.752032	0.9268	0.930891		0.911469	0.228638
	G								0.0357995							G		0.599815	0.745252	0.754729	0.761665	0.943561	0.924175		0.953478	0.228196
	H															H
						C- E. coli	0.633626													C- E. coli		0.561362	0.633626
						C- P. aeruginosa	0.949437													C- S. aureus		0.357163	0.949437
						C- S. aureus	0													C- P. aeruginosa		0.932474	0.402807
						MHB	0.0346798													MHB		0.123177	0.0346798
																				MHB+ 16 uM peptide		0.118641	0.0346798
		Survival rate (%)																		MHB+ 32 uM peptide		0.228638	0.0346798
			32	16	8	4	2	1												MHB+ 64 uM peptide		0.228196	0.0346798
		E. coli	7.09988	2.955	1.53494	76.2467	84.748	88.4171
			7.95627	2.98813	0.646986	63.7996	80.4212	86.3179									Survival rate (%)
		P.aeruginosa	90.2596	96.5904	94.6605	93.2728	92.3663	94.6923										64	32	16	8	4	2
			80.9296	98.5587	96.2118	97.7117	97.5182	95.4266									E. coli	1.89207	13.3351	73.4041	78.8502	90.3731	83.9413
																		-2.92099	20.2907	65.3349	67.1678	98.1622	80.3353
																	S. aureus	8.40232	1.28106	71.5705	85.6689	113.548	105.531
																		5.69076	3.62687	82.5676	101.308	101.833	102.046
																	P. aeruginosa	59.0583	62.9285	72.1307	77.704	99.299	99.8044
																		52.3925	63.8348	78.0372	78.8942	101.37	98.9745
	µM protein per well
								C- (no protein)	MHB
	1	2	3	4	5	6	7	8	9	10	11	12
									0.0367021
									0.0372603
									0.0354171
S. aureus	E	0.0952611	0.0665854	0.273701	0.320005	0.414262	0.497417	0.470532	0.0357184
	F	0.0970408	0.0760527	0.283969	0.380858	0.407291	0.484654	0.539163	0.0357616
	G	0.114875	0.0834069	0.326429	0.462171	0.53994	0.486086	0.551672	0.0352853
	H
						C- E. coli	0
						C- S. aureus	0.520456
						MHB	0.0360241
		Survival rate (%)
			32	16	8	4	2	1
		S. aureus	12.2281	6.30868	49.063	58.6214	78.0786	95.2441
			12.5955	8.263	51.1827	71.1833	76.6397	92.6096
			16.2769	9.7811	59.9476	87.9684	104.022	92.905

## Sheet: Figure 3 A E. coli
		CFUs (per mL)	log CFUs (per mL)			CFUs (per mL)	log CFUs (per mL)			CFUs (per mL)	log CFUs (per mL)			CFUs (per mL)	log CFUs (per mL)			CFUs (per mL)	log CFUs (per mL)
	E. coli				E. coli				E. coli				E. coli				E. coli
Control E. coli t0 (-2)	16	160000	5.20412	T22 32 μM E. coli t0 (-2)	9	90000	4.95424	T22 64 μM E. coli t0 (-2)	17	170000	5.23045	GWH1 8 μM E. coli t0 (-2)	8	80000	4.90309	GWH1 16 μM E. coli t0 (-2)	22	220000	5.34242
	16	160000	5.20412		12	120000	5.07918		20	200000	5.30103		7	70000	4.8451		13	130000	5.11394
	15	150000	5.17609		16	160000	5.20412		20	200000	5.30103		4	40000	4.60206		15	150000	5.17609
	11	110000	5.04139		10	100000	5		21	210000	5.32222		5	50000	4.69897		13	130000	5.11394
	19	190000	5.27875		15	150000	5.17609		20	200000	5.30103		5	50000	4.69897		20	200000	5.30103
	15	150000	5.17609		17	170000	5.23045		20	200000	5.30103		5	50000	4.69897		19	190000	5.27875
	16	160000	5.20412	T22 32 μM E. coli t0,5 (-2)	15	150000	5.17609	T22 64 μM E. coli t0,5 (-2)	11	110000	5.04139	GWH1 8 μM E. coli t0,5 (-1)	3	3000	3.47712	GWH1 16 μM E. coli t0,5 (-1)	2	2000	3.30103
	28	280000	5.44716		25	250000	5.39794		16	160000	5.20412		8	8000	3.90309		0	0	#NUM!
	11	110000	5.04139		16	160000	5.20412		19	190000	5.27875		6	6000	3.77815		5	5000	3.69897
	13	130000	5.11394		18	180000	5.25527		18	180000	5.25527		8	8000	3.90309		3	3000	3.47712
	13	130000	5.11394		20	200000	5.30103		18	180000	5.25527		8	8000	3.90309		3	3000	3.47712
	19	190000	5.27875		22	220000	5.34242		16	160000	5.20412		7	7000	3.8451		6	6000	3.77815
Control E. coli t0,5 (-2)	22	220000	5.34242	T22 32 μM E. coli t1 (-2)	17	170000	5.23045	T22 64 μM E. coli t1 (-2)	12	120000	5.07918	GWH1 8 μM E. coli t1 (0)	13	1300	3.11394	GWH1 16 μM E. coli t1 (0)	6	600	2.77815
	20	200000	5.30103		13	130000	5.11394		13	130000	5.11394		15	1500	3.17609		6	600	2.77815
	19	190000	5.27875		16	160000	5.20412		14	140000	5.14613		0	0	#NUM!		0	0	#NUM!
	10	100000	5		21	210000	5.32222		12	120000	5.07918		0	0	#NUM!		0	0	#NUM!
	14	140000	5.14613		16	160000	5.20412		11	110000	5.04139		0	0	#NUM!		0	0	#NUM!
	24	240000	5.38021		18	180000	5.25527		12	120000	5.07918		0	0	#NUM!		0	0	#NUM!
	27	270000	5.43136	T22 32 μM E. coli t2 (-2)	7	70000	4.8451	T22 64 μM E. coli t2 (-1)	11	11000	4.04139	GWH1 8 μM E. coli t2 (0)	3	300	2.47712	GWH1 16 μM E. coli t2 (0)	0	0	#NUM!
	28	280000	5.44716		4	40000	4.60206		15	15000	4.17609		5	500	2.69897		0	0	#NUM!
	20	200000	5.30103		5	50000	4.69897		10	10000	4		0	0	#NUM!		0	0	#NUM!
	16	160000	5.20412		1	10000	4		18	18000	4.25527		0	0	#NUM!		0	0	#NUM!
	22	220000	5.34242		5	50000	4.69897		16	16000	4.20412		0	0	#NUM!		0	0	#NUM!
	18	180000	5.25527		3	30000	4.47712		19	19000	4.27875		0	0	#NUM!		0	0	#NUM!
Control E. coli t1 (-2)	20	200000	5.30103	T22 32 μM E. coli t3 (-2)	5	50000	4.69897	T22 64 μM E. coli t3 (-1)	4	4000	3.60206	GWH1 8 μM E. coli t3 (0)	0	0	#NUM!	GWH1 16 μM E. coli t3 (0)	0	0	#NUM!
	22	220000	5.34242		5	50000	4.69897		3	3000	3.47712		0	0	#NUM!		0	0	#NUM!
	17	170000	5.23045		8	80000	4.90309		1	1000	3		0	0	#NUM!		0	0	#NUM!
	21	210000	5.32222		2	20000	4.30103		6	6000	3.77815		0	0	#NUM!		0	0	#NUM!
	20	200000	5.30103		3	30000	4.47712		6	6000	3.77815		0	0	#NUM!		0	0	#NUM!
	23	230000	5.36173		2	20000	4.30103		7	7000	3.8451		0	0	#NUM!		0	0	#NUM!
Control E. coli t1 (-3)	5	500000	5.69897	T22 32 μM E. coli t4 (-2)	3	30000	4.47712	T22 64 μM E. coli t4 (0)	10	1000	3	GWH1 8 μM E. coli t4 (0)	0	0	#NUM!	GWH1 16 μM E. coli t4 (0)	0	0	#NUM!
	5	500000	5.69897		2	20000	4.30103		17	1700	3.23045		0	0	#NUM!		0	0	#NUM!
	5	500000	5.69897		3	30000	4.47712		0	0	#NUM!		0	0	#NUM!		0	0	#NUM!
	5	500000	5.69897		3	30000	4.47712		0	0	#NUM!		0	0	#NUM!		0	0	#NUM!
	3	300000	5.47712		1	10000	4		0	0	#NUM!		0	0	#NUM!		0	0	#NUM!
	4	400000	5.60206		1	10000	4		0	0	#NUM!		0	0	#NUM!		0	0	#NUM!
Control E. coli t2 (-3)	13	1300000	6.11394	T22 32 μM E. coli t5 (-2)	5	50000	4.69897	T22 64 μM E. coli t5 (0)	4	400	2.60206	GWH1 8 μM E. coli t5 (0)	0	0	#NUM!	GWH1 16 μM E. coli t5 (0)	0	0	#NUM!
	7	700000	5.8451		8	80000	4.90309		7	700	2.8451		0	0	#NUM!		0	0	#NUM!
	16	1.6e+06	6.20412		8	80000	4.90309		0	0	#NUM!		0	0	#NUM!		0	0	#NUM!
	12	1200000	6.07918		2	20000	4.30103		0	0	#NUM!		0	0	#NUM!		0	0	#NUM!
	11	1100000	6.04139		4	40000	4.60206		0	0	#NUM!		0	0	#NUM!		0	0	#NUM!
	12	1200000	6.07918		4	40000	4.60206		0	0	#NUM!		0	0	#NUM!		0	0	#NUM!
	10	1e+06	6	T22 32 μM E. coli t24 (-6)	13	1300000000	9.11394	T22 64 μM E. coli t24 (-1)	2	2000	3.30103	GWH1 8 μM E. coli t24 (0)	0	0	#NUM!	GWH1 16 μM E. coli t24 (0)	0	0	#NUM!
	12	1200000	6.07918		8	800000000	8.90309		5	5000	3.69897		0	0	#NUM!		0	0	#NUM!
	18	1.8e+06	6.25527		14	1400000000	9.14613		4	4000	3.60206		0	0	#NUM!		0	0	#NUM!
	16	1.6e+06	6.20412		5	500000000	8.69897		0	0	#NUM!		0	0	#NUM!		0	0	#NUM!
	18	1.8e+06	6.25527		8	800000000	8.90309		0	0	#NUM!		0	0	#NUM!		0	0	#NUM!
	16	1.6e+06	6.20412		5	500000000	8.69897		0	0	#NUM!		0	0	#NUM!		0	0	#NUM!
Control E. coli t3 (-4)	16	1.6e+07	7.20412
	11	1.1e+07	7.04139
	14	1.4e+07	7.14613
	10	1e+07	7
	14	1.4e+07	7.14613
	16	1.6e+07	7.20412
	8	8e+06	6.90309
	9	9e+06	6.95424
	12	1.2e+07	7.07918
	11	1.1e+07	7.04139
	21	2.1e+07	7.32222
	11	1.1e+07	7.04139
Control E. coli t4 (-5)	17	170000000	8.23045
	17	170000000	8.23045
	15	150000000	8.17609
	14	140000000	8.14613
	12	1.2e+08	8.07918
	13	1.3e+08	8.11394
	11	1.1e+08	8.04139
	10	1e+08	8
	12	1.2e+08	8.07918
	9	9e+07	7.95424
	9	9e+07	7.95424
	9	9e+07	7.95424
Control E. coli t5 (-6)	7	700000000	8.8451
	2	200000000	8.30103
	3	300000000	8.47712
	1	100000000	8
	1	100000000	8
	3	300000000	8.47712
	1	100000000	8
	8	800000000	8.90309
	3	300000000	8.47712
	5	500000000	8.69897
	5	500000000	8.69897
	8	800000000	8.90309
Control E. coli t24 (-6)	16	1600000000	9.20412
	20	2000000000	9.30103
	17	1700000000	9.23045
	13	1300000000	9.11394
	12	1200000000	9.07918
	11	1100000000	9.04139
	18	1800000000	9.25527
	16	1600000000	9.20412
	16	1600000000	9.20412
	14	1400000000	9.14613
	19	1900000000	9.27875
	17	1700000000	9.23045

## Sheet: Figure 3 A S. aureus
		CFUs (per mL)	log CFUs (per mL)			CFUs (per mL)	log CFUs (per mL)			CFUs (per mL)	log CFUs (per mL)			CFUs (per mL)	log CFUs (per mL)			CFUs (per mL)	log CFUs (per mL)
	S. aureus				S. aureus				S. aureus				S. aureus				S. aureus
Control S. aureus t0 (-3)	8	800000	5.90309	T22 16 μM S. aureus t0 (-3)	5	500000	5.69897	T22 32 μM S. aureus t0 (-3)	3	300000	5.47712	GWH1 16 μM S. aureus t0 (-3)	3	300000	5.47712	GWH1 32 μM S. aureus t0 (-3)	5	500000	5.69897
	7	700000	5.8451		3	300000	5.47712		2	200000	5.30103		4	400000	5.60206		3	300000	5.47712
	4	400000	5.60206		2	200000	5.30103		3	300000	5.47712		7	700000	5.8451		1	100000	5
	5	500000	5.69897		7	700000	5.8451		4	400000	5.60206		3	300000	5.47712		2	200000	5.30103
	5	500000	5.69897		7	700000	5.8451		5	500000	5.69897		5	500000	5.69897		3	300000	5.47712
	5	500000	5.69897		4	400000	5.60206		0	0	#NUM!		6	600000	5.77815		3	300000	5.47712
	3	300000	5.47712	T22 16 μM S. aureus t0,5 (-3)	3	300000	5.47712	T22 32 μM S. aureus t0,5 (-2)	12	120000	5.07918	GWH1 16 μM S. aureus t0,5 (-2)	12	120000	5.07918	GWH1 32 μM S. aureus t0,5 (-2)	6	60000	4.77815
	5	500000	5.69897		4	400000	5.60206		7	70000	4.8451		18	180000	5.25527		3	30000	4.47712
	2	200000	5.30103		6	600000	5.77815		12	120000	5.07918		23	230000	5.36173		7	70000	4.8451
	5	500000	5.69897		1	100000	5		13	130000	5.11394		16	160000	5.20412		12	120000	5.07918
	4	400000	5.60206		5	500000	5.69897		8	80000	4.90309		19	190000	5.27875		6	60000	4.77815
	7	700000	5.8451		5	500000	5.69897		13	130000	5.11394		16	160000	5.20412		5	50000	4.69897
Control S. aureus t0,5 (-3)	3	300000	5.47712	T22 16 μM S. aureus t1 (-3)	3	300000	5.47712	T22 32 μM S. aureus t1 (-2)	5	50000	4.69897	GWH1 16 μM S. aureus t1 (-2)	20	200000	5.30103	GWH1 32 μM S. aureus t1 (-1)	27	27000	4.43136
	8	800000	5.90309		2	200000	5.30103		6	60000	4.77815		20	200000	5.30103		18	18000	4.25527
	6	600000	5.77815		3	300000	5.47712		4	40000	4.60206		19	190000	5.27875		23	23000	4.36173
	8	800000	5.90309		10	1e+06	6		4	40000	4.60206		16	160000	5.20412		29	29000	4.4624
	8	800000	5.90309		4	400000	5.60206		5	50000	4.69897		12	120000	5.07918		22	22000	4.34242
	7	700000	5.8451		7	700000	5.8451		4	40000	4.60206		13	130000	5.11394		26	26000	4.41497
	10	1e+06	6	T22 16 μM S. aureus t2 (-3)	6	600000	5.77815	T22 32 μM S. aureus t2 (-1)	17	17000	4.23045	GWH1 16 μM S. aureus t2 (-2)	14	140000	5.14613	GWH1 32 μM S. aureus t2 (-1)	9	9000	3.95424
	5	500000	5.69897		9	900000	5.95424		7	7000	3.8451		17	170000	5.23045		10	10000	4
	2	200000	5.30103		6	600000	5.77815		12	12000	4.07918		15	150000	5.17609		11	11000	4.04139
	4	400000	5.60206		3	300000	5.47712		14	14000	4.14613		7	70000	4.8451		10	10000	4
	4	400000	5.60206		10	1e+06	6		12	12000	4.07918		6	60000	4.77815		4	4000	3.60206
	9	900000	5.95424		5	500000	5.69897		12	12000	4.07918		5	50000	4.69897		8	8000	3.90309
Control S. aureus t1 (-3)	11	1100000	6.04139	T22 16 μM S. aureus t3 (-3)	11	1100000	6.04139	T22 32 μM S. aureus t3 (-1)	2	2000	3.30103	GWH1 16 μM S. aureus t3 (-2)	12	120000	5.07918	GWH1 32 μM S. aureus t3 (0)	16	1600	3.20412
	5	500000	5.69897		15	1.5e+06	6.17609		3	3000	3.47712		10	100000	5		18	1800	3.25527
	11	1100000	6.04139		9	900000	5.95424		4	4000	3.60206		4	40000	4.60206		0	0	#NUM!
	7	700000	5.8451		16	1.6e+06	6.20412		5	5000	3.69897		4	40000	4.60206		0	0	#NUM!
	8	800000	5.90309		13	1300000	6.11394		4	4000	3.60206		4	40000	4.60206		0	0	#NUM!
	7	700000	5.8451		13	1300000	6.11394		4	4000	3.60206		4	40000	4.60206		0	0	#NUM!
	7	700000	5.8451	T22 16 μM S. aureus t4 (-4)	1	1e+06	6	T22 32 μM S. aureus t4 (0)	13	1300	3.11394	GWH1 16 μM S. aureus t4 (-2)	7	70000	4.8451	GWH1 32 μM S. aureus t4 (0)	2	200	2.30103
	11	1100000	6.04139		3	3e+06	6.47712		15	1500	3.17609		12	120000	5.07918		1	100	2
	8	800000	5.90309		9	9e+06	6.95424		0	0	#NUM!		3	30000	4.47712		0	0	#NUM!
	10	1e+06	6		6	6e+06	6.77815		0	0	#NUM!		3	30000	4.47712		0	0	#NUM!
	7	700000	5.8451		6	6e+06	6.77815		0	0	#NUM!		8	80000	4.90309		0	0	#NUM!
	7	700000	5.8451		2	2e+06	6.30103		0	0	#NUM!		5	50000	4.69897		0	0	#NUM!
Control S. aureus t2 (-3)	16	1.6e+06	6.20412	T22 16 μM S. aureus t5 (-4)	12	1.2e+07	7.07918	T22 32 μM S. aureus t5 (0)	5	500	2.69897	GWH1 16 μM S. aureus t5 (-2)	5	50000	4.69897	GWH1 32 μM S. aureus t5 (0)	2	200	2.30103
	11	1100000	6.04139		11	1.1e+07	7.04139		5	500	2.69897		5	50000	4.69897		2	200	2.30103
	17	1.7e+06	6.23045		13	1.3e+07	7.11394		0	0	#NUM!		5	50000	4.69897		0	0	#NUM!
	21	2100000	6.32222		8	8e+06	6.90309		0	0	#NUM!		5	50000	4.69897		0	0	#NUM!
	16	1.6e+06	6.20412		15	1.5e+07	7.17609		0	0	#NUM!		3	30000	4.47712		0	0	#NUM!
	15	1.5e+06	6.17609		12	1.2e+07	7.07918		0	0	#NUM!		3	30000	4.47712		0	0	#NUM!
	6	600000	5.77815	T22 16 μM S. aureus t24 (-5)	12	1.2e+08	8.07918	T22 32 μM S. aureus t24 (0)	2	200	2.30103	GWH1 16 μM S. aureus t24 (-6)	4	400000000	8.60206	GWH1 32 μM S. aureus t24 (-5)	3	3e+07	7.47712
	9	900000	5.95424		13	1.3e+08	8.11394		0	0	#NUM!		8	800000000	8.90309		5	5e+07	7.69897
	7	700000	5.8451		14	140000000	8.14613		0	0	#NUM!		6	600000000	8.77815		2	20000000	7.30103
	12	1200000	6.07918		28	280000000	8.44716		0	0	#NUM!		4	400000000	8.60206		3	3e+07	7.47712
	10	1e+06	6		21	2.1e+08	8.32222		0	0	#NUM!		4	400000000	8.60206		6	6e+07	7.77815
	10	1e+06	6		32	320000000	8.50515		0	0	#NUM!		4	400000000	8.60206		2	20000000	7.30103
Control S. aureus t3 (-4)	6	6e+06	6.77815
	9	9e+06	6.95424
	8	8e+06	6.90309
	8	8e+06	6.90309
	8	8e+06	6.90309
	6	6e+06	6.77815
	4	4e+06	6.60206
	7	7e+06	6.8451
	11	1.1e+07	7.04139
	10	1e+07	7
	16	1.6e+07	7.20412
	5	5e+06	6.69897
Control S. aureus t4 (-5)	5	5e+07	7.69897
	2	20000000	7.30103
	7	70000000	7.8451
	6	6e+07	7.77815
	3	3e+07	7.47712
	4	40000000	7.60206
	4	40000000	7.60206
	6	6e+07	7.77815
	3	3e+07	7.47712
	4	40000000	7.60206
	4	40000000	7.60206
	5	5e+07	7.69897
Control S. aureus t5 (-5)	15	150000000	8.17609
	12	1.2e+08	8.07918
	10	1e+08	8
	12	1.2e+08	8.07918
	14	140000000	8.14613
	14	140000000	8.14613
	10	1e+08	8
	9	9e+07	7.95424
	17	170000000	8.23045
	7	70000000	7.8451
	5	5e+07	7.69897
	5	5e+07	7.69897
Control S. aureus t24 (-6)	14	1400000000	9.14613
	17	1700000000	9.23045
	8	800000000	8.90309
	11	1100000000	9.04139
	16	1600000000	9.20412
	14	1400000000	9.14613
	10	1000000000	9
	6	600000000	8.77815
	12	1200000000	9.07918
	6	600000000	8.77815
	1	100000000	8
	1	100000000	8

## Sheet: Figure 3 B 
	GWH1 peptide
									C- (no protein)	MHB
		1	2	3	4	5	6	7	8	9	10	11	12
	E. coli	B	0.148536	0.0787959	0.0609066	0.330293	0.450846	0.563097	0.416142	0.0804207
		C	0.14974	0.0889043	0.177892	0.316276	0.429642	0.538651	0.548378	0.0805166
		D	0.145279	0.0838637	0.167689	0.234136	0.418284	0.476161	0.542576	0.0773245
	S. aureus	E	0.139374	0.0990756	0.383878	0.538634	0.643642	0.808183	0.662188	0.0775557
		F	0.154317	0.0919178	0.3722	0.510485	0.705878	0.842738	0.789054	0.0771251
		G	0.168733	0.13558	0.34638	0.583128	0.727369	0.7423	0.74268	0.0760543
		H
							C- E. coli	0.502366
							C- S. aureus	0.731307
							MHB	0.0781662
			Biofilm inhibition (%)
				32	16	8	4	2	1
			E. coli	83.4113	99.8515	104.069	40.564	12.1452	-14.3167
				83.1274	97.4686	76.4909	43.8685	17.1437	-8.55375
				84.1789	98.6569	78.896	63.2319	19.8213	6.17751
			S. aureus	90.6286	96.7986	53.1936	29.4995	13.4222	-11.7702
				88.3408	97.8945	54.9815	33.8092	3.89333	-17.0607
				86.1336	91.2095	58.9348	22.6872	0.60293	-1.68303
	T22 peptide
									C- (no protein)	MHB
		1	2	3	4	5	6	7	8	9	10	11	12
	E. coli	B	0.15591	0.186806	0.290478	0.489272	0.493747		0.493747	0.102768
		C	0.1407	0.160748	0.32212	0.526344	0.579868		0.579868	0.120742
	S. aureus	D	0.130422	0.407738	0.469979	0.433813	0.715164		0.724252	0.105488
		E	0.134932	0.395461	0.413347	0.456106	0.68063		0.68051	0.104865
		F
		G
		H
							C- E. coli	0.536807
							C- S. aureus	0.702381
							MHB	0.108466
			Biofilm inhibition (%)
				32	16	8	4	2
			E. coli	88.9239	81.7108	57.5078	11.0976	10.0529
				92.4748	87.7943	50.1206	2.44282	-10.0529
			S. aureus	96.3032	49.6103	39.1305	45.2199	-2.15236
				95.5438	51.6775	48.6659	41.4663	3.66228

## Sheet: Figure 4 A
NIH3T3 cell line
	Plate	Repeat	End time	Start temp.	End temp.	BarCode
	1	1	3:04:27 PM	28.9	28.8	N/A
	Luminiscencia 0.2 s (CPS)
	10
														Average plates	T22 peptide				GWH1 peptide
	4260	14525	15830	17295	14870	14730	16430	14750	13015	8410	10215	3015		Cells	8	16	32	64	8	16	32	64	Cells	Medium
	13850	1810175	1594615	1622550	1634385	1268200	1635520	1625580	1581105	365515	1.81111e+06	13750		1840382	1622280	1642657	1649840	1.28492e+06	1.65938e+06	1.64266e+06	1.59798e+06	363368	1841060	13751.3
	13580	1.74558e+06	1590175	1438870	1465305	1279940	1504620	1411810	1396595	545705	1564845	4365		1.77096e+06	1.60975e+06	1.4534e+06	1.48453e+06	1.2965e+06	1519799	1.42781e+06	1.41205e+06	546297	1591023	4365.67
	10070	1569930	1558205	1551255	1438915	1215985	1536325	1421600	1450040	423440	1514400	4095		1.59028e+06	1.5785e+06	1565366	1.45885e+06	1.22741e+06	1558516	1.43781e+06	1.4639e+06	424835	1537999	4069
	3280	5010	5920	6120	6265	5585	6100	5660	4670	3405	4240	1220
	510	920	1260	1120	1580	1530	1440	1365	1175	1015	1005	560
	315	565	695	740	795	880	805	920	800	640	485	395					Medium	4217.33
	905	1305	1330	1375	1485	1655	1660	1490	1400	1305	1095	710					Cells	1.69528e+06
	Luminescència_0.5s (CPS)
	12														T22 peptide				GWH1 peptide
														Cells	8	16	32	64	8	16	32	64	Cells
	4434	15230	15994	16824	15512	14850	15920	15284	13356	8744	10660	3036		108.559	95.6937	96.8956	97.3193	75.794	97.8823	96.8959	94.2601	21.434	108.599
	13600	1844630	1628948	1646968	1654572	1292850	1667000	1648164	1606906	367066	1850500	13692		104.464	94.9546	85.7319	87.5684	76.477	89.6486	84.2226	83.2929	32.2245	93.8499
	13874	1775398	1617374	1457182	1492410	1306570	1526772	1435894	1423316	551904	1599306	4332		93.8061	93.111	92.3365	86.0534	72.4011	91.9324	84.812	86.3515	25.0598	90.7222
	10402	1593146	1584550	1570066	1466278	1233104	1566100	1445528	1471374	431182	1542918	4080
	3642	5440	6114	6064	6208	5802	6166	5678	4832	3548	4162	1154
	568	896	1138	1264	1376	1546	1520	1372	1158	1134	910	556
	406	476	628	648	792	890	918	738	636	668	494	370
	928	1146	1484	1500	1658	1668	1656	1538	1512	1342	1114	772
	Luminescència_1s (CPS)
	8
	4455	15016	15930	17608	15699	15030	16608	15397	13389	8772	10762	3164
	14389	1.87899e+06	1655928	1671104	1673214	1306375	1688282	1.66689e+06	1618573	370174	1874221	13812
	13608	1804562	1634356	1476798	1508536	1315648	1540656	1448387	1428897	553933	1621569	4400
	10639	1620416	1605388	1587428	1484010	1245778	1585774	1458940	1482950	432533	1569330	4032
	3563	5360	6092	6134	6368	5711	6343	5926	4916	3434	4157	1271
	594	898	1144	1224	1439	1522	1404	1417	1187	1051	970	632
	361	496	669	776	752	902	812	789	704	563	519	382
	828	1147	1412	1530	1688	1727	1725	1638	1467	1340	1090	833
HeLa cell line
	Plate	Repeat	End time	Start temp.	End temp.	BarCode
	1	1	17:13:02	23.7	23.6	N/A
	Luminescence 0.2 s (CPS)
	10
		1305145	1.02172e+06	897820	1050175	1.03062e+06	1005635	918700	1297970	1293495	1268915	10330
		1269690	1095010	941040	1116985	1005460	1038875	1.0086e+06	1376050	1317015	1336170	12140		Average plates	T22 peptide				GWH1 peptide
		1282535	1051800	995295	1082885	1.04187e+06	1080095	979985	1349400	1333165	1301840	12110		Cells	8	16	32	64	8	16	32	64	Cells	Medium
		1343820	1215235	1151830	1144475	1131750	1253935	1088455	534200	27365	648725			1.3442e+06	1.21316e+06	1144249	1.13779e+06	1124959	1249003	1084335	523132	15503.3	1268461	10554
		1255165	1138670	1148470	1050600	1.022e+06	1252780	1151285	441880	16210	796220			1.25707e+06	1.13319e+06	1.14567e+06	1.04814e+06	1.09444e+06	1253107	1149276	432511	5020	1.33666e+06	12228.3
		1210890	1143100	1117410	1072385	981080	1250880	1202085	621235	15000	706150			1.20991e+06	1138759	1.11637e+06	1.06652e+06	1.06864e+06	1.25224e+06	1200086	614146	3271.33	1298573	12365.7
	Luminescence_0.5s (CPS)																Medium	11716
	18																Cells	1.28581e+06
		1317844	1029308	903298	1056082	1.03228e+06	1009890	922260	1302344	1302482	1278190	10746			T22 peptide				GWH1 peptide
		1279756	1098054	947766	1118264	1010282	1.04467e+06	1.01488e+06	1387704	1328688	1347612	12280		Cells	8	16	32	64	8	16	32	64	Cells
		1292898	1058008	1000394	1088002	1043232	1085362	981824	1361546	1342332	1308442	12488		104.541	94.3497	88.9904	88.4883	87.4902	97.1373	84.3308	40.685	1.20572	98.6506
		1353496	1226270	1153988	1147790	1134766	1256936	1095424	533878	26952	649392			97.7646	88.1303	89.1009	81.5155	85.1169	97.4565	89.3814	33.6372	0.390415	103.954
		1267764	1142038	1156420	1059494	1262508	1262508	1161206	443638	17034	801086			94.0967	88.5635	86.8224	82.9451	83.1098	97.3887	93.333	47.7633	0.254418	100.992
		1218200	1148662	1126726	1074940	1260428	1260428	1210182	624488	14910	711304
	Luminescence_1s (CPS)
	6
		1330409	1036610	908028	1063392	1041152	1.02015e+06	934704	1315216	1318121	1293426	10586
		1291096	1106444	954675	1124647	1016593	1051343	1.02178e+06	1399736	1340665	1361332	12265
		1308086	1062733	1008517	1099380	1051604	1092082	991266	1370105	1353083	1320585	12499
		1370442	1233121	1162077	1156260	1143509	1271286	1104274	536466	27341	654602
		1283425	1154009	1167266	1069460	1033965	1279181	1170485	447164	16964	806665
		1235778	1159663	1140129	1087375	999547	1280546	1223139	631864	15052	716356
MRC-5 cell line
	Plate	Repeat	End time	Start temp.	End temp.	BarCode
	1	1	17:45:18	23.3	23.1	N/A
	Luminescence 0.2 s (CPS)
	5
		761675	728960	717435	639750	503140	679610	349900	5495	5540	769145	4855
		743790	698565	756615	658595	523695	649900	285590	5895	6515	744235	5470		Average plates	T22 peptide				GWH1 peptide
		820675	815260	673660	620390	583085	671155	338985	5665	5425	666640	4285		Cells	8	16	32	64	8	16	32	64	Cells	Medium
														763987	719513	643469	504609	683459	683459	348308	648	834	772126	4855
														743968	761251	658352	525624	653479	653479	283106	988	1595	747037	5470
														821947	673944	621177	585744	673642	673642	336616	912.333	518.333	670842	4285
	Luminescence_0.5s (CPS)																Medium	4870
	8																Cells	753318
		770740	739176	726910	651494	512080	691278	354600	5430	5802	778260	4866			T22 peptide				GWH1 peptide
		748800	704378	769942	664416	533260	660764	288358	5794	6468	753864	5470		Cells	8	16	32	64	8	16	32	64	Cells
		827038	824962	679390	627108	593486	680650	341682	5844	5322	676992	4408		101.416	95.5126	85.418	66.9849	90.7265	90.7265	46.2366	0.0860195	0.11071	102.497
														98.7589	101.053	87.3937	69.7745	86.7468	86.7468	37.5813	0.131153	0.21173	99.1663
														109.11	89.4634	82.4588	77.7553	89.4234	89.4234	44.6845	0.121109	0.0688067	89.0517
	Luminescence_1s (CPS)
	10
		774155	742501	728805	653773	513217	694098	355035	5629	5770	783582	4826
		753925	709601	771806	666656	534527	664384	289981	5885	6412	757622	5596
		832737	829751	683392	630642	595272	683732	343791	5838	5418	683505	4445

## Sheet: Figure 4 B 
	T22
	32 μM	64 μM	128 μM		PBS 1% Triton X100	PBS
	0.26932	0.274206	0.30258		1.17323	0.0483263
	0.228126	0.253698	0.283709		1.15848	0.0494446
	0.237974	0.253238	0.270713		1.14699	0.0460868
	0.18323	0.353674	0.707804	1.21278	1.16457	0.0460553
	0.180048	0.346734	0.701491	1.19793	1.17479	0.0478353
	0.196901	0.351712	0.726834	1.16445	1.16069	0.0471302
	8 μM	16 μM	32 μM	64 μM
	GWH1
					PBS 1% Triton X100	1.16313	1.16313
					PBS	0.0474797	0.0474797
	% Hemolysis
	T22
	32 μM	64 μM	128 μM		PBS 1% Triton X100	PBS
	19.8845	20.3225	22.8657		100.906	0.0758555
	16.1921	18.4842	21.1742		99.5834	0.176099
	17.0748	18.443	20.0093		98.5537	-0.12488
	12.1679	27.4455	59.1876	104.45	100.129	-0.127701
	11.8827	26.8234	58.6218	103.12	101.046	0.0318488
	13.3932	27.2696	60.8934	100.119	99.7819	-0.0313582
	8 μM	16 μM	32 μM	64 μM
	GWH1

## Sheet: Figure 5 B
	A620 (technical duplicate 0.1s)
Raw data		16	8	4	2	1	0.5	C. Bacteria	C. Medium	C. Prot	C. Buffer
	T22GFPH6	0.450093	0.517123	0.547351	0.662261	0.611348	0.63083	0.601776	0.0795093	0.0804907	0.0808509
		0.366182	0.502098	0.526931	0.569268	0.607355	0.620544	0.584701	0.0796409	0.0817958	0.0802306
	GWH1GFPH6	0.243473	0.293072	0.503235	0.658455	0.585487	0.597526	0.589315	0.0792148	0.0909763	0.0810606
		0.37867	0.481297	0.482868	0.65644	0.538204	0.580918	0.647621	0.231322	0.0915846	0.0802671
	T22PE24H6	0.277601	0.431382	0.454341	0.521258	0.467939	0.590355	0.6109	0.0791702	0.083125	0.0802664
		0.314924	0.482957	0.38667	0.60626	0.525099	0.629767	0.627208	0.0777945	0.0846344	0.0809367
Analysis		16	8	4	2	1	0.5	C. Bacteria	C. Medium	C. Prot	C. Buffer
	T22GFPH6	74.7941	85.9329	90.956	110.051	101.591	104.828	100	13.2124	13.3755	13.4354
		62.6273	85.8726	90.1197	97.3605	103.874	106.13	100	13.6208	13.9893	13.7217
	GWH1GFPH6	41.3147	49.731	85.3932	111.732	99.3505	101.393	100	13.4419	15.4376	13.7551
		58.4709	74.3178	74.5604	101.362	83.1049	89.7004	100	35.7187	14.1417	12.3942
	T22PE24H6	45.4412	70.6141	74.3723	85.3262	76.5982	96.6369	100	12.9596	13.607	13.139
		50.2104	77.0011	61.6495	96.6602	83.7201	100.408	100	12.4033	13.4938	12.9043
	A620 (technical duplicate 0.1s)
Raw data		16	8	4	2	1	0.5	C. Bacteria	C. Medium	C. Prot	C. Buffer
	GFPH6	0.59679	0.607233	0.596425	0.578731	0.630611	0.642752	0.642153	0.083726	0.08401	0.079247
		0.628065	0.577556	0.563457	0.549473	0.578738	0.628407	0.619492	0.062908	0.0869524	0.0867337
Analysis		16	8	4	2	1	0.5	C. Bacteria	C. Medium	C. Prot	C. Buffer
	GFPH6	92.9357	94.562	92.8789	90.1235	98.2026	100.093	100	13.0383	13.0825	12.3408
		101.384	93.2307	90.9547	88.6974	93.4215	101.439	100	10.1548	14.0361	14.0008
